# Supplementary material for: Carbon and Oxygen Isotope Records from Tridacna derasa Shells: Toward Establishing a Reliable Proxy for Sea Surface Environments
Source: PLoS One. 2016 Jun 21;11(6):e0157659. doi: 10.1371/journal.pone.0157659 (PMC4915723; doi:10.1371/journal.pone.0157659)
Supplement: S1 Table — (XLSX) [file pone.0157659.s001.xlsx]

## Sheet: Sheet1
	S1 Table. Stable carbon and oxygen isotope ratios of the KTd-1, KTd-4, and KTd-5 shells
	Sample ID	Distance from the boundary between the inner and outer shell surfaces (mm)	d13C (‰ VPDB)	d18O (‰ VPDB)		Sample ID	Distance from the boundary between the inner and outer shell surfaces (mm)	d13C (‰ VPDB)	d18O (‰ VPDB)		Sample ID	Distance from the boundary between the inner and outer shell surfaces (mm)	d13C (‰ VPDB)	d18O (‰ VPDB)
	KTd-1-1	0.33	1.58	–1.34		KTd-4-1	0	1.72	–0.58		KTd-5-1	0.26	2.21	–1.76
	KTd-1-2	1.01	1.54	–1.07		KTd-4-2	0.75	1.63	–1.14		KTd-5-2	0.79	1.98	–1.20
	KTd-1-3	1.69	1.59	–0.85		KTd-4-3	1.75	1.57	–1.33		KTd-5-3	1.32	1.72	–1.17
	KTd-1-4	2.38	1.58	–0.67		KTd-4-4	2.5	1.74	–1.82		KTd-5-4	1.85	1.61	–1.72
	KTd-1-5	3.06	1.55	–0.68		KTd-4-5	3.25	1.81	–1.52		KTd-5-5	2.37	1.46	–2.38
	KTd-1-6	3.75	1.58	–0.87		KTd-4-6	4	1.78	–1.36		KTd-5-6	2.9	1.56	–2.45
	KTd-1-7	4.43	1.61	–0.83		KTd-4-7	4.75	1.79	–0.80		KTd-5-7	3.43	1.62	–2.18
	KTd-1-8	5.12	1.54	–1.34		KTd-4-8	5.25	1.71	–0.24		KTd-5-8	3.96	1.63	–2.02
	KTd-1-9	5.8	1.56	–2.03		KTd-4-9	6	1.6	–0.35		KTd-5-9	4.49	1.72	–1.51
	KTd-1-10	6.49	1.64	–2.21		KTd-4-10	6.65	1.58	–0.63		KTd-5-10	5.01	1.76	–1.24
	KTd-1-11	7.17	1.6	–1.71		KTd-4-11	7.25	1.62	–0.91		KTd-5-11	5.54	1.61	–1.51
	KTd-1-12	7.86	1.34	–1.48		KTd-4-12	8.5	1.55	–1.15		KTd-5-12	6.07	1.59	–0.96
	KTd-1-13	8.54	1.35	–1.23		KTd-4-13	9.5	1.67	–1.09		KTd-5-13	6.6	1.63	–0.99
	KTd-1-14	9.23	1.39	–0.76		KTd-4-14	10.25	1.67	–1.18		KTd-5-14	7.12	1.71	–0.88
	KTd-1-15	9.91	1.32	–0.73		KTd-4-15	11	1.6	–1.63		KTd-5-15	7.65	1.59	–1.18
	KTd-1-16	10.6	1.18	–0.96		KTd-4-16	11.35	1.64	–1.98		KTd-5-16	8.18	1.45	–1.93
	KTd-1-17	11.28	1.11	–1.12		KTd-4-17	12.1	1.67	–2.00		KTd-5-17	8.71	1.37	–2.09
	KTd-1-18	11.97	1.06	–1.34		KTd-4-18	12.75	1.6	–1.64		KTd-5-18	9.24	1.64	–1.75
	KTd-1-19	12.65	1.15	–1.64		KTd-4-19	13.25	1.62	–1.68		KTd-5-19	9.76	1.62	–1.87
	KTd-1-20	13.34	1.21	–1.77		KTd-4-20	13.85	1.61	–1.34		KTd-5-20	10.29	1.51	–2.20
	KTd-1-21	14.02	1.22	–1.83		KTd-4-21	14.6	1.59	–1.13		KTd-5-21	10.82	1.49	–2.49
	KTd-1-22	14.71	1.18	–1.90		KTd-4-22	15.65	1.56	–0.91		KTd-5-22	11.35	1.38	–2.52
	KTd-1-23	15.39	1.17	–2.15		KTd-4-23	16.25	1.6	–0.82		KTd-5-23	11.87	1.38	–2.53
	KTd-1-24	16.08	1.14	–2.25		KTd-4-24	17.25	1.55	–0.28		KTd-5-24	12.4	1.4	–2.43
	KTd-1-25	16.76	1.09	–2.22		KTd-4-25	18	1.48	–0.86		KTd-5-25	12.93	1.38	–2.22
	KTd-1-26	17.45	1.1	–2.23		KTd-4-26	18.6	1.51	–1.15		KTd-5-26	13.46	1.54	–1.73
	KTd-1-27	18.13	1.26	–2.00		KTd-4-27	19.25	1.43	–1.29		KTd-5-27	13.99	1.63	–1.22
	KTd-1-28	18.82	1.12	–1.91		KTd-4-28	20	1.45	–1.68		KTd-5-28	14.51	1.53	–1.24
	KTd-1-29	19.5	1.19	–1.68		KTd-4-29	20.6	1.59	–1.67		KTd-5-29	15.04	1.58	–0.81
	KTd-1-30	20.19	1.25	–1.44		KTd-4-30	21.1	1.51	–1.88		KTd-5-30	15.57	1.57	–0.61
	KTd-1-31	20.87	1.36	–1.13		KTd-4-31	22.25	1.38	–1.98		KTd-5-31	16.1	1.56	–1.36
	KTd-1-32	21.56	1.39	–0.98		KTd-4-32	23	1.41	–1.92		KTd-5-32	16.71	1.52	–1.44
	KTd-1-33	22.24	1.26	–0.83		KTd-4-33	24	1.41	–1.53		KTd-5-33	17.42	1.56	–1.54
	KTd-1-34	22.93	1.24	–0.61		KTd-4-34	24.75	1.37	–1.15		KTd-5-34	18.13	1.55	–1.65
	KTd-1-35	23.61	1.2	–0.76		KTd-4-35	25.75	1.44	–0.72		KTd-5-35	18.83	1.48	–1.88
	KTd-1-36	24.3	1.17	–0.80		KTd-4-36	26.5	1.51	–0.40		KTd-5-36	19.54	1.45	–1.96
	KTd-1-37	24.98	1.09	–1.21		KTd-4-37	27	1.36	–0.62		KTd-5-37	20.25	1.5	–1.97
	KTd-1-38	25.67	1.12	–1.29		KTd-4-38	27.75	1.39	–0.85		KTd-5-38	20.95	1.49	–2.00
	KTd-1-39	26.35	1.19	–1.37		KTd-4-39	28.5	1.3	–1.36		KTd-5-39	21.66	1.58	–1.94
	KTd-1-40	27.04	1.13	–1.73		KTd-4-40	29	1.5	–1.82		KTd-5-40	22.37	1.64	–1.60
	KTd-1-41	27.72	0.97	–2.01		KTd-4-41	30	1.4	–2.02		KTd-5-41	23.07	1.55	–1.25
	KTd-1-42	28.41	0.99	–2.13		KTd-4-42	30.6	1.39	–1.86		KTd-5-42	23.78	1.54	–0.88
	KTd-1-43	29.09	1.1	–2.01		KTd-4-43	31.5	1.46	–1.87		KTd-5-43	24.48	1.47	–0.77
	KTd-1-44	29.78	1.09	–2.23		KTd-4-44	32.1	1.29	–1.92		KTd-5-44	25.19	1.46	–0.69
	KTd-1-45	30.46	1.18	–2.07		KTd-4-45	32.5	1.42	–1.94		KTd-5-45	25.9	1.55	–0.59
	KTd-1-46	31.15	1.18	–2.23		KTd-4-46	33.4	1.34	–1.68		KTd-5-46	26.6	1.53	–0.80
	KTd-1-47	31.83	1.31	–2.06		KTd-4-47	34	1.42	–1.54		KTd-5-47	27.31	1.56	–0.94
	KTd-1-48	32.52	1.39	–1.69		KTd-4-48	34.8	1.39	–1.31		KTd-5-48	28.02	1.56	–1.23
	KTd-1-49	33.21	1.36	–1.43		KTd-4-49	35.4	1.35	–1.17		KTd-5-49	28.72	1.57	–1.33
	KTd-1-50	33.89	1.31	–1.37		KTd-4-50	35.9	1.3	–0.86		KTd-5-50	29.43	1.52	–2.13
	KTd-1-51	34.58	1.39	–0.89		KTd-4-51	36.5	1.06	–0.56		KTd-5-51	30.14	1.65	–1.90
	KTd-1-52	35.26	1.3	–0.61		KTd-4-52	37.1	1.13	–0.64		KTd-5-52	30.84	1.53	–2.19
	KTd-1-53	35.95	1.33	–0.40		KTd-4-53	37.65	1.22	–0.83		KTd-5-53	31.55	1.63	–1.98
	KTd-1-54	36.63	1.27	–0.75		KTd-4-54	38.25	1.25	–0.95		KTd-5-54	32.26	1.69	–1.63
	KTd-1-55	37.32	1.25	–0.84		KTd-4-55	39	1.22	–1.09		KTd-5-55	32.96	1.64	–1.45
	KTd-1-56	38	1.15	–1.33		KTd-4-56	39.5	1.19	–1.37		KTd-5-56	33.67	1.54	–1.07
	KTd-1-57	38.69	1.11	–1.66		KTd-4-57	40.25	1.27	–1.42		KTd-5-57	34.38	1.61	–0.76
	KTd-1-58	39.37	1.16	–1.97		KTd-4-58	40.75	1.37	–1.69		KTd-5-58	35.08	1.66	–0.59
	KTd-1-59	40.06	1.26	–1.92		KTd-4-59	41.5	1.41	–1.80		KTd-5-59	35.79	1.57	–0.91
	KTd-1-60	40.74	1.23	–2.16		KTd-4-60	42.25	1.41	–1.71		KTd-5-60	36.5	1.6	–0.88
	KTd-1-61	41.43	1.13	–2.07		KTd-4-61	42.75	1.26	–1.78		KTd-5-61	37.2	1.52	–1.34
	KTd-1-62	42.11	1.26	–1.96		KTd-4-62	43.5	1.36	–1.79		KTd-5-62	37.91	1.48	–1.51
	KTd-1-63	42.8	1.88	–1.55		KTd-4-63	44.25	1.39	–1.41		KTd-5-63	38.62	1.53	–1.51
	KTd-1-64	43.48	1.64	–1.20		KTd-4-64	45	1.32	–0.98		KTd-5-64	39.32	1.5	–1.90
	KTd-1-65	44.17	1.43	–1.18		KTd-4-65	45.75	1.32	–0.93		KTd-5-65	40.03	1.51	–1.98
	KTd-1-66	44.85	1.4	–0.74		KTd-4-66	46.5	1.32	–0.83		KTd-5-66	40.73	1.57	–1.87
	KTd-1-67	45.54	1.33	–0.48		KTd-4-67	47	1.22	–0.82		KTd-5-67	41.44	1.41	–1.94
	KTd-1-68	46.22	1.26	–0.47		KTd-4-68	47.25	1.25	–0.65		KTd-5-68	42.15	1.5	–1.75
	KTd-1-69	46.91	1.39	–0.57		KTd-4-69	48	1.31	–0.93		KTd-5-69	42.85	1.51	–1.57
	KTd-1-70	47.59	1.42	–0.93		KTd-4-70	48.75	1.34	–1.03		KTd-5-70	43.56	1.47	–1.42
	KTd-1-71	48.28	1.38	–1.40		KTd-4-71	49.5	1.37	–1.18		KTd-5-71	44.27	1.57	–1.14
	KTd-1-72	48.96	1.28	–1.87		KTd-4-72	50.4	1.28	–1.76		KTd-5-72	44.97	1.47	–1.08
	KTd-1-73	49.65	1.21	–2.10		KTd-4-73	51	1.33	–1.82		KTd-5-73	45.68	1.63	–0.78
	KTd-1-74	50.33	1.22	–2.16		KTd-4-74	51.6	1.34	–1.83		KTd-5-74	46.39	1.63	–0.61
	KTd-1-75	51.02	1.26	–2.13		KTd-4-75	52.45	1.31	–1.91		KTd-5-75	47.01	1.42	–0.98
	KTd-1-76	51.7	1.51	–1.91		KTd-4-76	53	1.33	–1.85		KTd-5-76	47.54	1.56	–0.90
	KTd-1-77	52.37	1.42	–1.89		KTd-4-77	53.5	1.31	–1.58		KTd-5-77	48.07	1.6	–1.02
	KTd-1-78	53.01	1.39	–1.72		KTd-4-78	54.5	1.33	–1.56		KTd-5-78	48.6	1.7	–1.01
	KTd-1-79	53.65	1.51	–1.20		KTd-4-79	55	1.3	–1.46		KTd-5-79	49.13	1.6	–1.84
	KTd-1-80	54.29	1.61	–0.73		KTd-4-80	55.45	1.25	–1.19		KTd-5-80	49.67	1.41	–2.17
	KTd-1-81	54.93	1.6	–0.62		KTd-4-81	56	1.26	–0.99		KTd-5-81	50.2	1.41	–2.37
	KTd-1-82	55.57	1.56	–0.61		KTd-4-82	56.6	1.33	–0.41		KTd-5-82	50.73	1.51	–1.89
	KTd-1-83	56.21	1.61	–1.30		KTd-4-83	57	1.42	–0.32		KTd-5-83	51.26	1.46	–1.71
	KTd-1-84	56.86	1.24	–2.39		KTd-4-84	57.6	1.47	–0.60		KTd-5-84	51.79	1.53	–1.36
	KTd-1-85	57.5	1.13	–2.38		KTd-4-85	58.1	1.37	–1.02		KTd-5-85	52.33	1.45	–1.21
	KTd-1-86	58.14	1.2	–2.50		KTd-4-86	58.75	1.27	–1.08		KTd-5-86	52.86	1.45	–1.15
	KTd-1-87	58.78	1.36	–2.03		KTd-4-87	59.5	1.27	–1.30		KTd-5-87	53.39	1.68	–1.20
	KTd-1-88	59.42	1.32	–1.80		KTd-4-88	60.1	1.34	–1.47		KTd-5-88	53.92	1.72	–1.34
	KTd-1-89	60.06	1.3	–1.55		KTd-4-89	61	1.3	–1.79		KTd-5-89	54.45	1.7	–1.81
	KTd-1-90	60.71	1.33	–1.32		KTd-4-90	61.5	1.46	–1.72		KTd-5-90	54.99	1.49	–2.29
	KTd-1-91	61.35	1.43	–0.60		KTd-4-91	62.05	1.4	–1.97		KTd-5-91	55.52	1.53	–2.26
	KTd-1-92	61.99	1.32	–0.69		KTd-4-92	63	1.28	–2.03		KTd-5-92	56.05	1.55	–1.92
	KTd-1-93	62.63	1.35	–0.92		KTd-4-93	63.75	1.37	–1.59		KTd-5-93	56.58	1.56	–1.42
	KTd-1-94	63.27	1.24	–1.19		KTd-4-94	64.6	1.3	–1.41		KTd-5-94	57.11	1.39	–1.40
	KTd-1-95	63.91	1.09	–2.38		KTd-4-95	65.5	1.33	–0.82		KTd-5-95	57.65	1.44	–1.34
	KTd-1-96	64.55	1.29	–2.24		KTd-4-96	66	1.32	–0.56		KTd-5-96	58.18	1.63	–0.65
	KTd-1-97	65.2	1.36	–2.10		KTd-4-97	66.5	1.28	–0.47		KTd-5-97	58.71	1.6	–0.86
	KTd-1-98	65.84	1.21	–2.15		KTd-4-98	67.25	1.29	–0.72		KTd-5-98	59.24	1.7	–0.78
	KTd-1-99	66.48	1.38	–1.54		KTd-4-99	67.95	1.31	–0.93		KTd-5-99	59.77	1.8	–1.09
	KTd-1-100	67.12	1.5	–1.12		KTd-4-100	68.5	1.3	–1.38		KTd-5-100	60.31	1.75	–1.44
	KTd-1-101	67.76	1.58	–0.62		KTd-4-101	69.1	1.25	–1.88		KTd-5-101	60.84	1.52	–2.32
	KTd-1-102	68.4	1.58	–1.13		KTd-4-102	70	1.43	–1.84		KTd-5-102	61.37	1.58	–1.86
	KTd-1-103	69.05	1.39	–2.33		KTd-4-103	70.5	1.28	–1.97		KTd-5-103	61.9	1.5	–1.64
	KTd-1-104	69.69	1.45	–2.38		KTd-4-104	71.1	1.31	–1.63		KTd-5-104	62.43	1.7	–0.87
	KTd-1-105	70.33	1.44	–2.03		KTd-4-105	72	1.42	–1.59		KTd-5-105	62.97	1.74	–1.29
	KTd-1-106	70.97	1.47	–1.55		KTd-4-106	72.75	1.31	–1.43		KTd-5-106	63.5	1.29	–2.42
	KTd-1-107	71.61	1.46	–0.94		KTd-4-107	73.6	1.46	–0.79		KTd-5-107	64.03	1.58	–1.58
	KTd-1-108	72.25	1.3	–1.08		KTd-4-108	74.5	1.53	–0.46		KTd-5-108	64.56	1.74	–0.94
	KTd-1-109	72.9	1.33	–1.01		KTd-4-109	75	1.56	–0.55		KTd-5-109	65.09	1.58	–0.65
	KTd-1-110	73.54	1.3	–1.64		KTd-4-110	75.9	1.53	–1.65		KTd-5-110	65.63	1.73	–0.61
	KTd-1-111	74.18	1.4	–2.21		KTd-4-111	76.5	1.55	–1.77		KTd-5-111	66.16	1.9	–1.36
	KTd-1-112	74.82	1.43	–2.29		KTd-4-112	77	1.33	–2.00		KTd-5-112	66.69	1.6	–1.99
	KTd-1-113	75.46	1.45	–1.55		KTd-4-113	77.5	1.37	–1.64		KTd-5-113	67.22	1.43	–1.80
	KTd-1-114	76.1	1.45	–0.74		KTd-4-114	78	1.45	–1.22		KTd-5-114	67.75	1.69	–1.28
	KTd-1-115	76.74	1.53	–1.04		KTd-4-115	78.5	1.41	–0.97		KTd-5-115	68.29	1.7	–0.64
	KTd-1-116	77.39	1.32	–2.12		KTd-4-116	79	1.4	–0.45		KTd-5-116	68.82	1.62	–0.64
	KTd-1-117	78.03	1.23	–2.42		KTd-4-117	79.5	1.31	–0.24		KTd-5-117	69.35	1.57	–1.28
	KTd-1-118	78.67	1.3	–2.06		KTd-4-118	80.5	1.35	–0.52		KTd-5-118	69.88	1.4	–1.91
	KTd-1-119	79.31	1.33	–1.31		KTd-4-119	81.5	1.26	–0.95		KTd-5-119	70.41	1.52	–2.04
	KTd-1-120	79.95	1.4	–0.74		KTd-4-120	82	1.29	–1.29		KTd-5-120	70.95	1.76	–1.29
	KTd-1-121	80.59	1.25	–0.80		KTd-4-121	83	1.31	–1.76		KTd-5-121	71.48	1.93	–0.57
						KTd-4-122	83.75	1.37	–1.58		KTd-5-122	72.01	1.99	–1.64
						KTd-4-123	84.5	1.34	–1.36		KTd-5-123	72.54	1.9	–1.40
						KTd-4-124	85	1.48	–0.74		KTd-5-124	73.07	1.79	–1.18
						KTd-4-125	85.5	1.34	–0.44		KTd-5-125	73.61	1.86	–1.43
						KTd-4-126	86	1.3	–0.41		KTd-5-126	74.14	1.68	–1.63
						KTd-4-127	86.5	1.36	–0.95		KTd-5-127	74.67	1.45	–1.98
						KTd-4-128	87.25	1.4	–1.73		KTd-5-128	75.2	1.53	–1.53
						KTd-4-129	88	1.32	–1.90		KTd-5-129	75.73	1.79	–0.82
						KTd-4-130	88.75	1.42	–1.48		KTd-5-130	76.27	1.48	–1.16
						KTd-4-131	89.5	1.6	–0.70		KTd-5-131	76.8	1.29	–1.85
						KTd-4-132	90.25	1.39	–0.65		KTd-5-132	77.33	1.29	–2.16
						KTd-4-133	90.5	1.25	–0.53		KTd-5-133	77.86	1.37	–1.60
						KTd-4-134	91	1.31	–1.04		KTd-5-134	78.39	1.39	–0.95
						KTd-4-135	91.55	1.4	–1.69		KTd-5-135	78.93	1.46	–0.40
						KTd-4-136	92.1	1.4	–1.96		KTd-5-136	79.46	1.25	–1.64
						KTd-4-137	92.5	1.1	–2.04		KTd-5-137	79.99	1.19	–2.17
						KTd-4-138	93	1.17	–1.29		KTd-5-138	80.52	1.43	–1.90
						KTd-4-139	93.5	1.23	–0.76		KTd-5-139	81.05	1.55	–1.44
						KTd-4-140	94.1	1.04	–2.06		KTd-5-140	81.59	1.61	–0.85
						KTd-4-141	94.6	1.08	–1.98		KTd-5-141	82.12	1.43	–1.88
						KTd-4-142	95.2	1.17	–1.61		KTd-5-142	82.65	1.59	–0.89
						KTd-4-143	95.75	1.25	–1.02		KTd-5-143	83.18	1.4	–0.46
						KTd-4-144	96.25	1.54	–0.51		KTd-5-144	83.71	1.35	–1.34
						KTd-4-145	96.7	1.54	–0.46		KTd-5-145	84.25	1.31	–2.16
						KTd-4-146	97.2	1.51	–1.59		KTd-5-146	84.78	1.44	–1.71
						KTd-4-147	97.75	1.69	–1.50		KTd-5-147	85.31	1.44	–1.15
						KTd-4-148	98.25	1.56	–1.65		KTd-5-148	85.84	1.44	–0.79
						KTd-4-149	98.85	1.56	–1.08		KTd-5-149	86.37	1.48	–0.12
						KTd-4-150	99.35	1.55	–0.88
						KTd-4-151	99.85	1.43	–0.25
						KTd-4-152	100.3	0.89	–1.58
						KTd-4-153	100.8	1.41	–0.89
						KTd-4-154	101.45	1.36	–0.84
						KTd-4-155	102	1.25	–1.92
						KTd-4-156	102.6	1.37	–1.91
						KTd-4-157	103.25	1.49	–1.42
						KTd-4-158	103.75	1.49	–0.93
						KTd-4-159	104.35	1.49	–1.97
						KTd-4-160	104.95	1.51	–1.26
						KTd-4-161	105.5	1.35	–0.79
						KTd-4-162	106.05	1.48	–1.47
						KTd-4-163	106.5	1.35	–2.06
